# Supplementary material for: Cytotoxicity Analysis and In Silico Studies of Three Plant Extracts with Potential Application in Treatment of Endothelial Dysfunction
Source: Pharmaceutics. 2023 Aug 11;15(8):2125. doi: 10.3390/pharmaceutics15082125 (PMC10459174; doi:10.3390/pharmaceutics15082125)
Supplement: Supplementary file 1 [file pharmaceutics-15-02125-s001.zip]

Archive with 1 entries (1 files):
- pharmaceutics-2550874-supplementary.xlsx
