# Supplementary material for: Cytotoxicity Analysis and In Silico Studies of Three Plant Extracts with Potential Application in Treatment of Endothelial Dysfunction
Source: Pharmaceutics. 2023 Aug 11;15(8):2125. doi: 10.3390/pharmaceutics15082125 (PMC10459174; doi:10.3390/pharmaceutics15082125)
Supplement: Supplementary file 1 [file pharmaceutics-15-02125-s001.zip › pharmaceutics-2550874-supplementary.xlsx]

## Sheet: Previous published results
Results from spectrophotometric methods, quantitative QHPLC-HRMS/MS and antioxidant activity [5]
	SE	GE	CE
PCA (phenolcarboxylic acids content (g chlorogenic acid/100 g extract))	17.14	2.17	3.81
FLV (flavonoid content (g rutin/100 g extract))	37.45	2.37	2.01
PPC (polyphenolic content (g tannic acid/100 g extract))	28.49	7.23	4.9
QHPLC (polyphenolic content from quantitative UHPLC method (mg/g))	277.05	19.32	36.39
FRAP (EC50 from ferric reducing antioxidant power assay (mg/mL))	0.1294	0.4806	0.437
DPPH (IC50 from 2,2-diphenyl-1-picryl-hydrazine assay (mg/mL))	0.0948	0.5185	0.8068
ABTS (IC50 from 2,20-azinobis-3-ethylbenzotiazoline-6-sulfonic acid assay (mg/mL))	0.0715	0.1939	0.3693
Results from quantitative QHPLC-HRMS/MS analysis [5]
Compound	Quantity (μg/g)
	SE	GE	CE
caffeic acid (CA)	/	3.22	12.86
p-coumaric acid (p-CA)	1241.65	909.27	7.09
syringic acid (SA)	722.67	197.84	622.28
chlorogenic acid (ChlA)	/	386.41	20676.6
ferulic acid (FA)	244.36	/	249.23
gallic acid (GA)	4472.7	1608.25	189.95
abscisic acid (AbsA)	164.67	151.88	144.76
epicatechin (Epi)	/	918.6	/
genistin (Ge)	6974.06	/	/
glicitein (Gl)	375.18	305.1	/
hyperoside (Hy)	2485.75	999.62	677.76
apigenin (Api)	1.87	79.64	/
rutin (Ru)	104187	3907.47	2165.42
formononetin (Fo)	6.98	/	/
galangin (Ga)	291.14	/	/
kaempherol (Kae)	3263.84	236.96	/
hesperetin (He)	8859.9	/	/
naringenin (Na)	14	15.12	/
quercetin (Que)	46678.3	4504.66	352.14
isorhamnetin (Isorh)	97049.3	5032.6	11286.9
daidzein (Dz)	18.24	60.51	/

## Sheet: PCA 1
	XLSTAT-Student 2023.1.4.1408 - Principal Component Analysis (PCA) - Start time: 21/07/2023 at 15:37:59 / End time: 21/07/2023 at 15:38:06 / Microsoft Excel 16.016529
	Observations/variables table: Workbook = Book1 aproape gata.xlsx / Sheet = Sheet1 / Range = Sheet1!$B$1:$L$4 / 3 rows and 11 columns
	Observation labels: Workbook = Book1 aproape gata.xlsx / Sheet = Sheet1 / Range = Sheet1!$A$1:$A$4 / 3 rows and 1 column
	Observations charts / Color by group: Workbook = Book1 aproape gata.xlsx / Sheet = Sheet1 / Range = Sheet1!$A$1:$A$4 / 3 rows and 1 column
	PCA type: Correlation
	Filter factors: Maximum number = 5
	Standardisation: (n)
	Rotation: Varimax (Kaiser normalization) / Number of factors = 2
	Type of biplot: Distance biplot / Coefficient = Automatic
	Bootstrap observations chart: Number of samples: 50
	Seed (random numbers): 2139472335
	Summary statistics:
	Variable	Observations	Obs. with missing data	Obs. without missing data	Minimum	Maximum	Mean	Std. deviation
	v100	3	0	3	39.71	52.02	46.1433	6.17385
	v5	3	0	3	55.56	80.49	67.2633	12.5346
	m100	3	0	3	47.98	60.29	53.8567	6.17385
	m5	3	0	3	19.51	44.44	32.7367	12.5346
	FRAP	3	0	3	0.12	0.48	0.343333	0.195021
	DPPH	3	0	3	0.09	0.8	0.466667	0.356978
	ABTS	3	0	3	0.07	0.36	0.206667	0.145717
	PCA	3	0	3	2.17	17.13	7.7	8.20719
	FLV	3	0	3	2.01	37.44	13.94	20.3524
	PPC	3	0	3	4.9	28.49	13.54	12.9994
	QHPLC	3	0	3	19.32	277.05	110.92	144.126
	Correlation matrix (Pearson (n)):
	Variables	v100	v5	m100	m5	FRAP	DPPH	ABTS	PCA	FLV	PPC	QHPLC
	v100	1	0.983191	-1	-0.983191	-0.205241	0.333594	0.518119	0.176699	0.0692652	-0.0115748	0.136987
	v5	0.983191	1	-0.983191	-1	-0.0230993	0.500106	0.665571	-0.00597625	-0.114039	-0.193946	-0.0461732
	m100	-1	-0.983191	1	0.983191	0.205241	-0.333594	-0.518119	-0.176699	-0.0692652	0.0115748	-0.136987
	m5	-0.983191	-1	0.983191	1	0.0230993	-0.500106	-0.665571	0.00597625	0.114039	0.193946	0.0461732
	FRAP	-0.205241	-0.0230993	0.205241	0.0230993	1	0.854181	0.730761	-0.999577	-0.990577	-0.97627	-0.9976
	DPPH	0.333594	0.500106	-0.333594	-0.500106	0.854181	1	0.979155	-0.868937	-0.917346	-0.946515	-0.888132
	ABTS	0.518119	0.665571	-0.518119	-0.665571	0.730761	0.979155	1	-0.750299	-0.817367	-0.861248	-0.77627
	PCA	0.176699	-0.00597625	-0.176699	0.00597625	-0.999577	-0.868937	-0.750299	1	0.99414	0.982154	0.999192
	FLV	0.0692652	-0.114039	-0.0692652	0.114039	-0.990577	-0.917346	-0.817367	0.99414	1	0.99673	0.997682
	PPC	-0.0115748	-0.193946	0.0115748	0.193946	-0.97627	-0.946515	-0.861248	0.982154	0.99673	1	0.988921
	QHPLC	0.136987	-0.0461732	-0.136987	0.0461732	-0.9976	-0.888132	-0.77627	0.999192	0.997682	0.988921	1
	Values in bold are different from 0 with a significance level alpha=0,05
	Bartlett's sphericity test:
	Chi-square (Observed value)	-Inf
	Chi-square (Critical value)	73.3115
	DF	55
	alpha	0.05
	The Bartlett's sphericity test cannot be computed because of a multicolinearity between the selected variables. You can use the multicolinearity analysis tool to detect and remove the variables responsible for the problem.
	Test interpretation:
	H0: There is no correlation significantly different from 0 between the variables.
	Ha: At least one of the correlations between the variables is significantly different from 0.
	Kaiser-Meyer-Olkin measure of sampling adequacy:
	v100	0.454933
	v5	0.482551
	m100	0.454933
	m5	0.482551
	FRAP	0.501575
	DPPH	0.5603
	ABTS	0.575419
	PCA	0.504205
	FLV	0.51446
	PPC	0.522778
	QHPLC	0.507915
	KMO	0.509066
	Principal Component Analysis:
	Eigenvalues:
		F1	F2
	Eigenvalue	6.7202	4.2798
	Variability (%)	61.0927	38.9073
	Cumulative %	61.0927	100
	Eigenvectors:
		F1	F2
	v100	0.0891365	-0.470298
	v5	0.156162	-0.441999
	m100	-0.0891365	0.470298
	m5	-0.156162	0.441999
	FRAP	0.349029	0.205842
	DPPH	0.383549	-0.0515913
	ABTS	0.367192	-0.148136
	PCA	-0.353657	-0.193039
	FLV	-0.368238	-0.144002
	PPC	-0.37632	-0.106244
	QHPLC	-0.359564	-0.175067
	Factor loadings:
		F1	F2
	v100	0.231072	-0.972937
	v5	0.404825	-0.914394
	m100	-0.231072	0.972937
	m5	-0.404825	0.914394
	FRAP	0.904799	0.425839
	DPPH	0.994288	-0.10673
	ABTS	0.951884	-0.306459
	PCA	-0.916797	-0.399353
	FLV	-0.954595	-0.297907
	PPC	-0.975546	-0.219794
	QHPLC	-0.932111	-0.362173
	Correlations between variables and factors:
		F1	F2
	v100	0.231072	-0.972937
	v5	0.404825	-0.914394
	m100	-0.231072	0.972937
	m5	-0.404825	0.914394
	FRAP	0.904799	0.425839
	DPPH	0.994288	-0.10673
	ABTS	0.951884	-0.306459
	PCA	-0.916797	-0.399353
	FLV	-0.954595	-0.297907
	PPC	-0.975546	-0.219794
	QHPLC	-0.932111	-0.362173
	Contribution of the variables (%):
		F1	F2
	v100	0.794531	22.118
	v5	2.43867	19.5363
	m100	0.794531	22.118
	m5	2.43867	19.5363
	FRAP	12.1821	4.23708
	DPPH	14.711	0.266166
	ABTS	13.483	2.19443
	PCA	12.5073	3.7264
	FLV	13.5599	2.07366
	PPC	14.1616	1.12878
	QHPLC	12.9287	3.06484
	Squared cosines of the variables:
		F1	F2
	v100	0.053394	0.946606
	v5	0.163883	0.836117
	m100	0.053394	0.946606
	m5	0.163883	0.836117
	FRAP	0.818661	0.181339
	DPPH	0.988609	0.0113914
	ABTS	0.906083	0.0939174
	PCA	0.840517	0.159483
	FLV	0.911251	0.0887487
	PPC	0.95169	0.0483096
	QHPLC	0.868831	0.131169
	Values in bold correspond for each variable to the factor for which the squared cosine is the largest
	Factor scores:
		F1	F2
	SE	-3.48986	-0.896247
	GE	0.772321	2.86002
	CE	2.71754	-1.96378
	Contribution of the observations (%):
		F1	F2
	SE	60.4105	6.2562
	GE	2.95864	63.708
	CE	36.6309	30.0358
	Axes homogeneity index:
		Value
	F1	0.666667
	F2	0.333333
	Squared cosines of the observations:
		F1	F2
	SE	0.938127	0.0618731
	GE	0.0679655	0.932034
	CE	0.656946	0.343054
	Values in bold correspond for each observation to the factor for which the squared cosine is the largest
	Results after the Varimax rotation (Kaiser normalization)
	Rotation matrix:
		D1	D2
	D1	-0.953536	0.30128
	D2	-0.30128	-0.953536
	Percentage of variance after Varimax rotation:
		D1	D2
	Variability (%)	59.0789	40.9211
	Cumulative %	59.0789	100
	Factor loadings after Varimax rotation:
		D1	D2
	v100	0.0727919	0.997347
	v5	-0.110526	0.993873
	m100	-0.0727919	-0.997347
	m5	0.110526	-0.993873
	FRAP	-0.991055	-0.133454
	DPPH	-0.915933	0.401331
	ABTS	-0.815325	0.579004
	PCA	0.994516	0.104584
	FLV	0.999994	-0.00353571
	PPC	0.996438	-0.0843312
	QHPLC	0.997917	0.0645175
	Values in bold correspond for each variable to the factor for which the squared cosine is the largest
	Correlations between variables and factors after Varimax rotation:
		D1	D2
	v100	0.0727919	0.997347
	v5	-0.110526	0.993873
	m100	-0.0727919	-0.997347
	m5	0.110526	-0.993873
	FRAP	-0.991055	-0.133454
	DPPH	-0.915933	0.401331
	ABTS	-0.815325	0.579004
	PCA	0.994516	0.104584
	FLV	0.999994	-0.00353571
	PPC	0.996438	-0.0843312
	QHPLC	0.997917	0.0645175
	Values in bold correspond for each variable to the factor for which the squared cosine is the largest
	Contribution of the variables (%) after Varimax rotation:
		D1	D2
	v100	0.0815345	22.098
	v5	0.187976	21.9443
	m100	0.0815345	22.098
	m5	0.187976	21.9443
	FRAP	15.1137	0.395661
	DPPH	12.9093	3.57821
	ABTS	10.2291	7.44772
	PCA	15.2194	0.242992
	FLV	15.3875	0.000277724
	PPC	15.2783	0.157993
	QHPLC	15.3237	0.0924731
	Squared cosines of the variables after Varimax rotation:
		D1	D2
	v100	0.00529867	0.994701
	v5	0.0122159	0.987784
	m100	0.00529867	0.994701
	m5	0.0122159	0.987784
	FRAP	0.98219	0.01781
	DPPH	0.838934	0.161066
	ABTS	0.664754	0.335246
	PCA	0.989062	0.0109378
	FLV	0.999987	1.25013e-05
	PPC	0.992888	0.00711174
	QHPLC	0.995837	0.00416251
	Values in bold correspond for each variable to the factor for which the squared cosine is the largest
	Component score coefficients after Varimax rotation:
		D1	D2
	v100	0.0357038	0.227129
	v5	0.00692858	0.221875
	m100	-0.0357038	-0.227129
	m5	-0.00692858	-0.221875
	FRAP	-0.15836	-0.0543124
	DPPH	-0.133567	0.0683554
	ABTS	-0.11349	0.110954
	PCA	0.158198	0.0478735
	FLV	0.15642	0.0235769
	PPC	0.153894	0.0052342
	QHPLC	0.157754	0.0389032
	Factor scores after Varimax rotation:
		D1	D2
	SE	1.41419	0.00750741
	GE	-0.700595	-1.22848
	CE	-0.713598	1.22097
	Values in bold correspond for each observation to the factor for which the squared cosine is the largest
	Squared cosines of the observations after Varimax rotation:
		D1	D2
	SE	0.999972	2.81806e-05
	GE	0.245417	0.754583
	CE	0.254611	0.745389
	Values in bold correspond for each observation to the factor for which the squared cosine is the largest

## Sheet: XLSTAT_20230721_164559_1_HID
1.75	19.4735	1	0	1.5	19.4735	1	16
1	19.4735	2	0	1	19.4735	2	16
1	0	3	0	1	0
1	19.4735			1	19.4735
2.5	19.4735			2	19.4735
2.5	13.5265			2	0
2	13.5265			2	19.4735
2	0			1.5	19.4735
2	13.5265			0	0
3	13.5265			0	0
3	0			0	0
3	13.5265			0	0
2.5	13.5265			0	0
2.5	19.4735			0	0
1.75	19.4735			0	0
0	0			0	0
0	0			0	0
0	0			0	0
0	0			0	0
0	0			0	0
0	0			0	0
0	0			0	0
0	0			0	0
0	0			0	0

## Sheet: XLSTAT_20230721_153520_1_HID5
-0.713598	1.22097
-0.700595	-1.22848
1.41419	0.00750741

## Sheet: XLSTAT_20230721_153520_1_HID4
0.0727919	0.997347
-0.110526	0.993873
-0.0727919	-0.997347
0.110526	-0.993873
-0.991055	-0.133454
-0.915933	0.401331
-0.815325	0.579004
0.994516	0.104584
0.999994	-0.00353571
0.996438	-0.0843312
0.997917	0.0645175

## Sheet: XLSTAT_20230721_153520_1_HID2
2.71754	-1.96378
0.772321	2.86002
-3.48986	-0.896247

## Sheet: XLSTAT_20230721_153520_1_HID1
1	-3.14159	-1	1.02068e-11	1	-3.14159	0	0	1	-3.14159	-5.82726	0.156656	1	-3.14159	-2.76054	2.02069	1	-3.14159	-1.39307	-0.820243
2	-3.129	-0.999921	-0.0125912	2	-3.12058	0	0	2	-3.12058	-5.82658	0.0694772	2	-3.12058	-2.75974	1.9707	2	-3.12058	-1.39231	-0.865362
3	-3.11641	-0.999683	-0.0251804	3	-3.09956	0	0	3	-3.09956	-5.82456	-0.0181219	3	-3.09956	-2.75734	1.92099	3	-3.09956	-1.39003	-0.910807
4	-3.10382	-0.999287	-0.0377657	4	-3.07855	0	0	4	-3.07855	-5.82119	-0.106103	4	-3.07855	-2.75335	1.87157	4	-3.07855	-1.38622	-0.956557
5	-3.09123	-0.998732	-0.0503449	5	-3.05754	0	0	5	-3.05754	-5.81647	-0.194427	5	-3.05754	-2.74776	1.82247	5	-3.05754	-1.3809	-1.00259
6	-3.07863	-0.998019	-0.0629162	6	-3.03652	0	0	6	-3.03652	-5.81041	-0.283054	6	-3.03652	-2.74058	1.77371	6	-3.03652	-1.37406	-1.04889
7	-3.06604	-0.997148	-0.0754775	7	-3.01551	0	0	7	-3.01551	-5.80301	-0.371947	7	-3.01551	-2.73182	1.7253	7	-3.01551	-1.3657	-1.09544
8	-3.05345	-0.996118	-0.0880268	8	-2.99449	0	0	8	-2.99449	-5.79427	-0.461065	8	-2.99449	-2.72146	1.67728	8	-2.99449	-1.35583	-1.1422
9	-3.04086	-0.994931	-0.100562	9	-2.97348	0	0	9	-2.97348	-5.7842	-0.550369	9	-2.97348	-2.70953	1.62965	9	-2.97348	-1.34446	-1.18917
10	-3.02827	-0.993586	-0.113082	10	-2.95247	0	0	10	-2.95247	-5.77279	-0.63982	10	-2.95247	-2.69602	1.58245	10	-2.95247	-1.33159	-1.23633
11	-3.01568	-0.992083	-0.125583	11	-2.93145	0	0	11	-2.93145	-5.76007	-0.729378	11	-2.93145	-2.68095	1.53569	11	-2.93145	-1.31722	-1.28364
12	-3.00309	-0.990423	-0.138065	12	-2.91044	0	0	12	-2.91044	-5.74602	-0.819004	12	-2.91044	-2.66431	1.4894	12	-2.91044	-1.30136	-1.33109
13	-2.99049	-0.988606	-0.150524	13	-2.88942	0	0	13	-2.88942	-5.73066	-0.908658	13	-2.88942	-2.64612	1.44359	13	-2.88942	-1.28402	-1.37867
14	-2.9779	-0.986633	-0.16296	14	-2.86841	0	0	14	-2.86841	-5.71399	-0.998301	14	-2.86841	-2.62637	1.39829	14	-2.86841	-1.26521	-1.42634
15	-2.96531	-0.984503	-0.17537	15	-2.8474	0	0	15	-2.8474	-5.69603	-1.08789	15	-2.8474	-2.60509	1.35351	15	-2.8474	-1.24493	-1.47409
16	-2.95272	-0.982216	-0.187752	16	-2.82638	0	0	16	-2.82638	-5.67677	-1.17739	16	-2.82638	-2.58229	1.30927	16	-2.82638	-1.22319	-1.5219
17	-2.94013	-0.979775	-0.200105	17	-2.80537	0	0	17	-2.80537	-5.65623	-1.26676	17	-2.80537	-2.55796	1.2656	17	-2.80537	-1.20001	-1.56974
18	-2.92754	-0.977177	-0.212425	18	-2.78435	0	0	18	-2.78435	-5.63442	-1.35597	18	-2.78435	-2.53212	1.22252	18	-2.78435	-1.17538	-1.61759
19	-2.91494	-0.974425	-0.224712	19	-2.76334	0	0	19	-2.76334	-5.61135	-1.44496	19	-2.76334	-2.50479	1.18003	19	-2.76334	-1.14933	-1.66544
20	-2.90235	-0.971518	-0.236964	20	-2.74233	0	0	20	-2.74233	-5.58702	-1.5337	20	-2.74233	-2.47597	1.13817	20	-2.74233	-1.12187	-1.71326
21	-2.88976	-0.968458	-0.249178	21	-2.72131	0	0	21	-2.72131	-5.56145	-1.62216	21	-2.72131	-2.44569	1.09695	21	-2.72131	-1.093	-1.76104
22	-2.87717	-0.965244	-0.261352	22	-2.7003	0	0	22	-2.7003	-5.53465	-1.71029	22	-2.7003	-2.41394	1.05638	22	-2.7003	-1.06275	-1.80874
23	-2.86458	-0.961876	-0.273485	23	-2.67928	0	0	23	-2.67928	-5.50662	-1.79805	23	-2.67928	-2.38075	1.01649	23	-2.67928	-1.03111	-1.85635
24	-2.85199	-0.958357	-0.285574	24	-2.65827	0	0	24	-2.65827	-5.47739	-1.88541	24	-2.65827	-2.34613	0.977293	24	-2.65827	-0.998118	-1.90384
25	-2.8394	-0.954685	-0.297619	25	-2.63726	0	0	25	-2.63726	-5.44697	-1.97233	25	-2.63726	-2.31009	0.938807	25	-2.63726	-0.963773	-1.95121
26	-2.8268	-0.950862	-0.309616	26	-2.61624	0	0	26	-2.61624	-5.41537	-2.05877	26	-2.61624	-2.27265	0.901049	26	-2.61624	-0.928096	-1.99842
27	-2.81421	-0.946888	-0.321564	27	-2.59523	0	0	27	-2.59523	-5.3826	-2.14468	27	-2.59523	-2.23384	0.864036	27	-2.59523	-0.891102	-2.04545
28	-2.80162	-0.942764	-0.333461	28	-2.57421	0	0	28	-2.57421	-5.34867	-2.23004	28	-2.57421	-2.19366	0.827783	28	-2.57421	-0.852806	-2.09229
29	-2.78903	-0.938491	-0.345305	29	-2.5532	0	0	29	-2.5532	-5.31361	-2.31481	29	-2.5532	-2.15213	0.792307	29	-2.5532	-0.813227	-2.13891
30	-2.77644	-0.934068	-0.357094	30	-2.53219	0	0	30	-2.53219	-5.27743	-2.39894	30	-2.53219	-2.10927	0.757623	30	-2.53219	-0.772381	-2.1853
31	-2.76385	-0.929498	-0.368827	31	-2.51117	0	0	31	-2.51117	-5.24014	-2.48241	31	-2.51117	-2.0651	0.723747	31	-2.51117	-0.730287	-2.23143
32	-2.75125	-0.92478	-0.380501	32	-2.49016	0	0	32	-2.49016	-5.20176	-2.56516	32	-2.49016	-2.01964	0.690693	32	-2.49016	-0.686962	-2.27728
33	-2.73866	-0.919916	-0.392115	33	-2.46914	0	0	33	-2.46914	-5.16231	-2.64718	33	-2.46914	-1.97291	0.658477	33	-2.46914	-0.642427	-2.32283
34	-2.72607	-0.914906	-0.403667	34	-2.44813	0	0	34	-2.44813	-5.12181	-2.72841	34	-2.44813	-1.92493	0.627113	34	-2.44813	-0.596701	-2.36806
35	-2.71348	-0.909751	-0.415155	35	-2.42712	0	0	35	-2.42712	-5.08026	-2.80883	35	-2.42712	-1.87573	0.596614	35	-2.42712	-0.549804	-2.41296
36	-2.70089	-0.904451	-0.426577	36	-2.4061	0	0	36	-2.4061	-5.0377	-2.8884	36	-2.4061	-1.82531	0.566993	36	-2.4061	-0.501757	-2.45749
37	-2.6883	-0.899009	-0.437931	37	-2.38509	0	0	37	-2.38509	-4.99414	-2.96708	37	-2.38509	-1.77371	0.538265	37	-2.38509	-0.45258	-2.50165
38	-2.67571	-0.893423	-0.449216	38	-2.36407	0	0	38	-2.36407	-4.9496	-3.04485	38	-2.36407	-1.72095	0.510441	38	-2.36407	-0.402297	-2.54541
39	-2.66311	-0.887696	-0.46043	39	-2.34306	0	0	39	-2.34306	-4.90409	-3.12165	39	-2.34306	-1.66705	0.483534	39	-2.34306	-0.350928	-2.58876
40	-2.65052	-0.881829	-0.47157	40	-2.32205	0	0	40	-2.32205	-4.85765	-3.19747	40	-2.32205	-1.61204	0.457556	40	-2.32205	-0.298497	-2.63167
41	-2.63793	-0.875821	-0.482636	41	-2.30103	0	0	41	-2.30103	-4.81028	-3.27227	41	-2.30103	-1.55593	0.432518	41	-2.30103	-0.245027	-2.67412
42	-2.62534	-0.869675	-0.493626	42	-2.28002	0	0	42	-2.28002	-4.76202	-3.34601	42	-2.28002	-1.49876	0.408431	42	-2.28002	-0.190541	-2.7161
43	-2.61275	-0.86339	-0.504537	43	-2.259	0	0	43	-2.259	-4.71287	-3.41867	43	-2.259	-1.44055	0.385306	43	-2.259	-0.135064	-2.75759
44	-2.60016	-0.856969	-0.515368	44	-2.23799	0	0	44	-2.23799	-4.66287	-3.4902	44	-2.23799	-1.38133	0.363154	44	-2.23799	-0.0786195	-2.79857
45	-2.58756	-0.850412	-0.526117	45	-2.21698	0	0	45	-2.21698	-4.61204	-3.56059	45	-2.21698	-1.32112	0.341983	45	-2.21698	-0.0212329	-2.83902
46	-2.57497	-0.84372	-0.536783	46	-2.19596	0	0	46	-2.19596	-4.56039	-3.62979	46	-2.19596	-1.25994	0.321803	46	-2.19596	0.0370705	-2.87892
47	-2.56238	-0.836895	-0.547364	47	-2.17495	0	0	47	-2.17495	-4.50796	-3.69778	47	-2.17495	-1.19783	0.302624	47	-2.17495	0.0962649	-2.91826
48	-2.54979	-0.829936	-0.557858	48	-2.15393	0	0	48	-2.15393	-4.45475	-3.76452	48	-2.15393	-1.13481	0.284454	48	-2.15393	0.156324	-2.95702
49	-2.5372	-0.822846	-0.568264	49	-2.13292	0	0	49	-2.13292	-4.40081	-3.82999	49	-2.13292	-1.07091	0.2673	49	-2.13292	0.217222	-2.99518
50	-2.52461	-0.815626	-0.57858	50	-2.11191	0	0	50	-2.11191	-4.34614	-3.89416	50	-2.11191	-1.00616	0.25117	50	-2.11191	0.278931	-3.03272
51	-2.51201	-0.808276	-0.588803	51	-2.09089	0	0	51	-2.09089	-4.29078	-3.957	51	-2.09089	-0.940591	0.236071	51	-2.09089	0.341425	-3.06964
52	-2.49942	-0.800798	-0.598934	52	-2.06988	0	0	52	-2.06988	-4.23476	-4.01849	52	-2.06988	-0.874225	0.222011	52	-2.06988	0.404675	-3.1059
53	-2.48683	-0.793194	-0.60897	53	-2.04886	0	0	53	-2.04886	-4.17808	-4.07859	53	-2.04886	-0.807095	0.208995	53	-2.04886	0.468654	-3.1415
54	-2.47424	-0.785463	-0.618909	54	-2.02785	0	0	54	-2.02785	-4.12079	-4.13727	54	-2.02785	-0.739229	0.197029	54	-2.02785	0.533333	-3.17642
55	-2.46165	-0.777608	-0.628749	55	-2.00684	0	0	55	-2.00684	-4.0629	-4.19453	55	-2.00684	-0.670658	0.186118	55	-2.00684	0.598685	-3.21065
56	-2.44906	-0.76963	-0.638491	56	-1.98582	0	0	56	-1.98582	-4.00444	-4.25031	56	-1.98582	-0.601413	0.176267	56	-1.98582	0.664679	-3.24416
57	-2.43647	-0.761529	-0.648131	57	-1.96481	0	0	57	-1.96481	-3.94543	-4.30461	57	-1.96481	-0.531523	0.167481	57	-1.96481	0.731287	-3.27695
58	-2.42387	-0.753308	-0.657668	58	-1.94379	0	0	58	-1.94379	-3.88591	-4.3574	58	-1.94379	-0.46102	0.159763	58	-1.94379	0.79848	-3.309
59	-2.41128	-0.744968	-0.667101	59	-1.92278	0	0	59	-1.92278	-3.8259	-4.40866	59	-1.92278	-0.389935	0.153116	59	-1.92278	0.866228	-3.3403
60	-2.39869	-0.736509	-0.676428	60	-1.90177	0	0	60	-1.90177	-3.76542	-4.45836	60	-1.90177	-0.318299	0.147545	60	-1.90177	0.9345	-3.37083
61	-2.3861	-0.727933	-0.685648	61	-1.88075	0	0	61	-1.88075	-3.7045	-4.50648	61	-1.88075	-0.246144	0.14305	61	-1.88075	1.00327	-3.40057
62	-2.37351	-0.719243	-0.694759	62	-1.85974	0	0	62	-1.85974	-3.64318	-4.553	62	-1.85974	-0.173501	0.139635	62	-1.85974	1.0725	-3.42953
63	-2.36092	-0.710438	-0.70376	63	-1.83872	0	0	63	-1.83872	-3.58146	-4.5979	63	-1.83872	-0.100404	0.1373	63	-1.83872	1.14216	-3.45767
64	-2.34832	-0.70152	-0.71265	64	-1.81771	0	0	64	-1.81771	-3.51939	-4.64116	64	-1.81771	-0.0268833	0.136047	64	-1.81771	1.21223	-3.485
65	-2.33573	-0.692491	-0.721426	65	-1.7967	0	0	65	-1.7967	-3.457	-4.68276	65	-1.7967	0.0470277	0.135876	65	-1.7967	1.28267	-3.51149
66	-2.32314	-0.683353	-0.730088	66	-1.77568	0	0	66	-1.77568	-3.3943	-4.72268	66	-1.77568	0.121296	0.136787	66	-1.77568	1.35346	-3.53715
67	-2.31055	-0.674106	-0.738635	67	-1.75467	0	0	67	-1.75467	-3.33132	-4.7609	67	-1.75467	0.19589	0.13878	67	-1.75467	1.42455	-3.56194
68	-2.29796	-0.664752	-0.747064	68	-1.73365	0	0	68	-1.73365	-3.2681	-4.79741	68	-1.73365	0.270776	0.141855	68	-1.73365	1.49592	-3.58587
69	-2.28537	-0.655293	-0.755375	69	-1.71264	0	0	69	-1.71264	-3.20466	-4.8322	69	-1.71264	0.345921	0.146008	69	-1.71264	1.56753	-3.60893
70	-2.27278	-0.64573	-0.763566	70	-1.69163	0	0	70	-1.69163	-3.14103	-4.86524	70	-1.69163	0.421292	0.15124	70	-1.69163	1.63937	-3.6311
71	-2.26018	-0.636065	-0.771636	71	-1.67061	0	0	71	-1.67061	-3.07723	-4.89652	71	-1.67061	0.496855	0.157547	71	-1.67061	1.71138	-3.65237
72	-2.24759	-0.626298	-0.779583	72	-1.6496	0	0	72	-1.6496	-3.0133	-4.92603	72	-1.6496	0.572578	0.164927	72	-1.6496	1.78355	-3.67274
73	-2.235	-0.616433	-0.787407	73	-1.62858	0	0	73	-1.62858	-2.94927	-4.95375	73	-1.62858	0.648426	0.173376	73	-1.62858	1.85584	-3.69219
74	-2.22241	-0.60647	-0.795107	74	-1.60757	0	0	74	-1.60757	-2.88516	-4.97968	74	-1.60757	0.724367	0.182891	74	-1.60757	1.92821	-3.71072
75	-2.20982	-0.59641	-0.80268	75	-1.58656	0	0	75	-1.58656	-2.821	-5.0038	75	-1.58656	0.800366	0.193468	75	-1.58656	2.00064	-3.72832
76	-2.19723	-0.586256	-0.810126	76	-1.56554	0	0	76	-1.56554	-2.75681	-5.02609	76	-1.56554	0.876391	0.205101	76	-1.56554	2.0731	-3.74498
77	-2.18463	-0.576009	-0.817443	77	-1.54453	0	0	77	-1.54453	-2.69264	-5.04656	77	-1.54453	0.952407	0.217786	77	-1.54453	2.14554	-3.7607
78	-2.17204	-0.565671	-0.824631	78	-1.52351	0	0	78	-1.52351	-2.6285	-5.06519	78	-1.52351	1.02838	0.231517	78	-1.52351	2.21795	-3.77546
79	-2.15945	-0.555243	-0.831688	79	-1.5025	0	0	79	-1.5025	-2.56442	-5.08197	79	-1.5025	1.10428	0.246288	79	-1.5025	2.29029	-3.78926
80	-2.14686	-0.544727	-0.838613	80	-1.48149	0	0	80	-1.48149	-2.50044	-5.0969	80	-1.48149	1.18007	0.262093	80	-1.48149	2.36252	-3.80209
81	-2.13427	-0.534125	-0.845406	81	-1.46047	0	0	81	-1.46047	-2.43657	-5.10997	81	-1.46047	1.25572	0.278924	81	-1.46047	2.43461	-3.81396
82	-2.12168	-0.523438	-0.852064	82	-1.43946	0	0	82	-1.43946	-2.37285	-5.12117	82	-1.43946	1.33119	0.296775	82	-1.43946	2.50654	-3.82484
83	-2.10909	-0.512668	-0.858587	83	-1.41844	0	0	83	-1.41844	-2.30932	-5.1305	83	-1.41844	1.40645	0.315636	83	-1.41844	2.57827	-3.83475
84	-2.09649	-0.501816	-0.864974	84	-1.39743	0	0	84	-1.39743	-2.24598	-5.13795	84	-1.39743	1.48147	0.335501	84	-1.39743	2.64977	-3.84367
85	-2.0839	-0.490885	-0.871224	85	-1.37642	0	0	85	-1.37642	-2.18288	-5.14352	85	-1.37642	1.55621	0.356359	85	-1.37642	2.721	-3.85159
86	-2.07131	-0.479877	-0.877336	86	-1.3554	0	0	86	-1.3554	-2.12004	-5.14722	86	-1.3554	1.63065	0.378203	86	-1.3554	2.79194	-3.85853
87	-2.05872	-0.468792	-0.883309	87	-1.33439	0	0	87	-1.33439	-2.05748	-5.14903	87	-1.33439	1.70474	0.401021	87	-1.33439	2.86256	-3.86447
88	-2.04613	-0.457633	-0.889141	88	-1.31337	0	0	88	-1.31337	-1.99525	-5.14895	88	-1.31337	1.77846	0.424805	88	-1.31337	2.93282	-3.86941
89	-2.03354	-0.446401	-0.894833	89	-1.29236	0	0	89	-1.29236	-1.93335	-5.14699	89	-1.29236	1.85178	0.449544	89	-1.29236	3.00269	-3.87335
90	-2.02094	-0.435099	-0.900383	90	-1.27135	0	0	90	-1.27135	-1.87183	-5.14315	90	-1.27135	1.92465	0.475226	90	-1.27135	3.07214	-3.87628
91	-2.00835	-0.423727	-0.90579	91	-1.25033	0	0	91	-1.25033	-1.8107	-5.13743	91	-1.25033	1.99705	0.501841	91	-1.25033	3.14114	-3.87821
92	-1.99576	-0.412289	-0.911053	92	-1.22932	0	0	92	-1.22932	-1.75	-5.12983	92	-1.22932	2.06895	0.529377	92	-1.22932	3.20967	-3.87914
93	-1.98317	-0.400785	-0.916172	93	-1.2083	0	0	93	-1.2083	-1.68976	-5.12035	93	-1.2083	2.14032	0.557821	93	-1.2083	3.27768	-3.87906
94	-1.97058	-0.389217	-0.921146	94	-1.18729	0	0	94	-1.18729	-1.62998	-5.10901	94	-1.18729	2.21111	0.587161	94	-1.18729	3.34515	-3.87797
95	-1.95799	-0.377588	-0.925974	95	-1.16628	0	0	95	-1.16628	-1.57072	-5.09579	95	-1.16628	2.28131	0.617384	95	-1.16628	3.41206	-3.87588
96	-1.9454	-0.365899	-0.930655	96	-1.14526	0	0	96	-1.14526	-1.51198	-5.08072	96	-1.14526	2.35089	0.648476	96	-1.14526	3.47836	-3.87279
97	-1.9328	-0.354152	-0.935188	97	-1.12425	0	0	97	-1.12425	-1.45381	-5.06379	97	-1.12425	2.4198	0.680425	97	-1.12425	3.54404	-3.86869
98	-1.92021	-0.342349	-0.939573	98	-1.10323	0	0	98	-1.10323	-1.39621	-5.04501	98	-1.10323	2.48802	0.713215	98	-1.10323	3.60906	-3.86359
99	-1.90762	-0.330491	-0.943809	99	-1.08222	0	0	99	-1.08222	-1.33922	-5.0244	99	-1.08222	2.55552	0.746833	99	-1.08222	3.67339	-3.8575
100	-1.89503	-0.318581	-0.947896	100	-1.06121	0	0	100	-1.06121	-1.28287	-5.00196	100	-1.06121	2.62227	0.781263	100	-1.06121	3.73701	-3.8504
101	-1.88244	-0.306621	-0.951832	101	-1.04019	0	0	101	-1.04019	-1.22717	-4.9777	101	-1.04019	2.68825	0.816491	101	-1.04019	3.79989	-3.84232
102	-1.86985	-0.294612	-0.955617	102	-1.01918	0	0	102	-1.01918	-1.17216	-4.95163	102	-1.01918	2.75341	0.8525	102	-1.01918	3.86199	-3.83324
103	-1.85725	-0.282556	-0.959251	103	-0.998165	0	0	103	-0.998165	-1.11785	-4.92377	103	-0.998165	2.81774	0.889275	103	-0.998165	3.9233	-3.82318
104	-1.84466	-0.270456	-0.962732	104	-0.977151	0	0	104	-0.977151	-1.06427	-4.89412	104	-0.977151	2.8812	0.9268	104	-0.977151	3.98378	-3.81214
105	-1.83207	-0.258312	-0.966061	105	-0.956137	0	0	105	-0.956137	-1.01145	-4.8627	105	-0.956137	2.94377	0.965057	105	-0.956137	4.04341	-3.80012
106	-1.81948	-0.246128	-0.969237	106	-0.935123	0	0	106	-0.935123	-0.959404	-4.82952	106	-0.935123	3.00541	1.00403	106	-0.935123	4.10216	-3.78714
107	-1.80689	-0.233904	-0.97226	107	-0.914109	0	0	107	-0.914109	-0.90816	-4.7946	107	-0.914109	3.06611	1.0437	107	-0.914109	4.16001	-3.77318
108	-1.7943	-0.221644	-0.975128	108	-0.893095	0	0	108	-0.893095	-0.85774	-4.75795	108	-0.893095	3.12584	1.08406	108	-0.893095	4.21693	-3.75827
109	-1.7817	-0.209348	-0.977841	109	-0.872081	0	0	109	-0.872081	-0.808165	-4.71959	109	-0.872081	3.18456	1.12508	109	-0.872081	4.27289	-3.74241
110	-1.76911	-0.19702	-0.9804	110	-0.851067	0	0	110	-0.851067	-0.759458	-4.67954	110	-0.851067	3.24225	1.16674	110	-0.851067	4.32788	-3.7256
111	-1.75652	-0.18466	-0.982803	111	-0.830053	0	0	111	-0.830053	-0.71164	-4.6378	111	-0.830053	3.29889	1.20903	111	-0.830053	4.38186	-3.70785
112	-1.74393	-0.17227	-0.98505	112	-0.809039	0	0	112	-0.809039	-0.664732	-4.59442	112	-0.809039	3.35445	1.25193	112	-0.809039	4.43481	-3.68917
113	-1.73134	-0.159854	-0.987141	113	-0.788025	0	0	113	-0.788025	-0.618755	-4.54939	113	-0.788025	3.40891	1.29542	113	-0.788025	4.48671	-3.66957
114	-1.71875	-0.147412	-0.989075	114	-0.767011	0	0	114	-0.767011	-0.573729	-4.50274	114	-0.767011	3.46224	1.33947	114	-0.767011	4.53754	-3.64906
115	-1.70616	-0.134946	-0.990853	115	-0.745997	0	0	115	-0.745997	-0.529674	-4.4545	115	-0.745997	3.51443	1.38408	115	-0.745997	4.58728	-3.62765
116	-1.69356	-0.122459	-0.992474	116	-0.724983	0	0	116	-0.724983	-0.48661	-4.40467	116	-0.724983	3.56544	1.42922	116	-0.724983	4.63589	-3.60534
117	-1.68097	-0.109953	-0.993937	117	-0.703969	0	0	117	-0.703969	-0.444555	-4.3533	117	-0.703969	3.61525	1.47488	117	-0.703969	4.68336	-3.58214
118	-1.66838	-0.0974297	-0.995242	118	-0.682955	0	0	118	-0.682955	-0.403528	-4.30039	118	-0.682955	3.66385	1.52102	118	-0.682955	4.72968	-3.55807
119	-1.65579	-0.0848907	-0.99639	119	-0.661941	0	0	119	-0.661941	-0.363548	-4.24597	119	-0.661941	3.7112	1.56763	119	-0.661941	4.77481	-3.53314
120	-1.6432	-0.0723382	-0.99738	120	-0.640927	0	0	120	-0.640927	-0.324632	-4.19006	120	-0.640927	3.7573	1.61469	120	-0.640927	4.81874	-3.50735
121	-1.63061	-0.0597742	-0.998212	121	-0.619913	0	0	121	-0.619913	-0.286796	-4.1327	121	-0.619913	3.80211	1.66219	121	-0.619913	4.86146	-3.48072
122	-1.61801	-0.0472008	-0.998885	122	-0.598899	0	0	122	-0.598899	-0.250059	-4.0739	122	-0.598899	3.84563	1.71009	122	-0.598899	4.90293	-3.45327
123	-1.60542	-0.0346199	-0.999401	123	-0.577885	0	0	123	-0.577885	-0.214435	-4.01369	123	-0.577885	3.88783	1.75837	123	-0.577885	4.94314	-3.42499
124	-1.59283	-0.0220334	-0.999757	124	-0.556871	0	0	124	-0.556871	-0.179941	-3.9521	124	-0.556871	3.92868	1.80703	124	-0.556871	4.98208	-3.39591
125	-1.58024	-0.00944353	-0.999955	125	-0.535857	0	0	125	-0.535857	-0.146592	-3.88915	125	-0.535857	3.96819	1.85603	125	-0.535857	5.01973	-3.36604
126	-1.56765	0.00314788	-0.999995	126	-0.514843	0	0	126	-0.514843	-0.114403	-3.82487	126	-0.514843	4.00631	1.90535	126	-0.514843	5.05607	-3.33539
127	-1.55506	0.0157388	-0.999876	127	-0.493829	0	0	127	-0.493829	-0.0833875	-3.7593	127	-0.493829	4.04305	1.95497	127	-0.493829	5.09108	-3.30397
128	-1.54247	0.0283272	-0.999599	128	-0.472815	0	0	128	-0.472815	-0.0535598	-3.69246	128	-0.472815	4.07838	2.00487	128	-0.472815	5.12475	-3.2718
129	-1.52987	0.0409111	-0.999163	129	-0.451801	0	0	129	-0.451801	-0.0249328	-3.62437	129	-0.451801	4.11229	2.05503	129	-0.451801	5.15707	-3.2389
130	-1.51728	0.0534886	-0.998568	130	-0.430787	0	0	130	-0.430787	0.00248079	-3.55508	130	-0.430787	4.14476	2.10542	130	-0.430787	5.18802	-3.20527
131	-1.50469	0.0660575	-0.997816	131	-0.409773	0	0	131	-0.409773	0.0286689	-3.4846	131	-0.409773	4.17578	2.15602	131	-0.409773	5.21758	-3.17093
132	-1.4921	0.078616	-0.996905	132	-0.388759	0	0	132	-0.388759	0.0536199	-3.41298	132	-0.388759	4.20534	2.20682	132	-0.388759	5.24575	-3.1359
133	-1.47951	0.091162	-0.995836	133	-0.367745	0	0	133	-0.367745	0.0773228	-3.34024	133	-0.367745	4.23341	2.25778	133	-0.367745	5.2725	-3.1002
134	-1.46692	0.103694	-0.994609	134	-0.346731	0	0	134	-0.346731	0.0997671	-3.26641	134	-0.346731	4.26	2.30889	134	-0.346731	5.29784	-3.06383
135	-1.45432	0.116209	-0.993225	135	-0.325717	0	0	135	-0.325717	0.120943	-3.19153	135	-0.325717	4.28508	2.36012	135	-0.325717	5.32175	-3.02682
136	-1.44173	0.128705	-0.991683	136	-0.304703	0	0	136	-0.304703	0.140841	-3.11563	136	-0.304703	4.30865	2.41145	136	-0.304703	5.34421	-2.98917
137	-1.42914	0.141182	-0.989984	137	-0.283689	0	0	137	-0.283689	0.159452	-3.03875	137	-0.283689	4.33069	2.46286	137	-0.283689	5.36522	-2.95092
138	-1.41655	0.153636	-0.988128	138	-0.262675	0	0	138	-0.262675	0.176769	-2.96091	138	-0.262675	4.35121	2.51433	138	-0.262675	5.38477	-2.91207
139	-1.40396	0.166065	-0.986115	139	-0.241661	0	0	139	-0.241661	0.192783	-2.88215	139	-0.241661	4.37017	2.56582	139	-0.241661	5.40284	-2.87264
140	-1.39137	0.178468	-0.983946	140	-0.220647	0	0	140	-0.220647	0.207488	-2.80252	140	-0.220647	4.38759	2.61733	140	-0.220647	5.41944	-2.83264
141	-1.37878	0.190843	-0.981621	141	-0.199633	0	0	141	-0.199633	0.220876	-2.72203	141	-0.199633	4.40345	2.66882	141	-0.199633	5.43456	-2.79211
142	-1.36618	0.203188	-0.97914	142	-0.178619	0	0	142	-0.178619	0.232943	-2.64073	142	-0.178619	4.41774	2.72027	142	-0.178619	5.44818	-2.75105
143	-1.35359	0.2155	-0.976504	143	-0.157605	0	0	143	-0.157605	0.243682	-2.55866	143	-0.157605	4.43046	2.77167	143	-0.157605	5.4603	-2.70948
144	-1.341	0.227779	-0.973713	144	-0.136591	0	0	144	-0.136591	0.25309	-2.47585	144	-0.136591	4.44161	2.82298	144	-0.136591	5.47092	-2.66742
145	-1.32841	0.240021	-0.970768	145	-0.115577	0	0	145	-0.115577	0.261161	-2.39233	145	-0.115577	4.45117	2.87419	145	-0.115577	5.48003	-2.6249
146	-1.31582	0.252225	-0.967669	146	-0.094563	0	0	146	-0.094563	0.267892	-2.30815	146	-0.094563	4.45914	2.92528	146	-0.094563	5.48763	-2.58192
147	-1.30323	0.264389	-0.964416	147	-0.073549	0	0	147	-0.073549	0.273281	-2.22333	147	-0.073549	4.46552	2.97621	147	-0.073549	5.49372	-2.53851
148	-1.29063	0.276511	-0.961011	148	-0.052535	0	0	148	-0.052535	0.277325	-2.13793	148	-0.052535	4.47031	3.02697	148	-0.052535	5.49828	-2.49468
149	-1.27804	0.28859	-0.957453	149	-0.031521	0	0	149	-0.031521	0.280021	-2.05197	149	-0.031521	4.47351	3.07754	149	-0.031521	5.50133	-2.45046
150	-1.26545	0.300622	-0.953743	150	-0.010507	0	0	150	-0.010507	0.28137	-1.96549	150	-0.010507	4.47511	3.12789	150	-0.010507	5.50285	-2.40587
151	-1.25286	0.312607	-0.949882	151	0.010507	0	0	151	0.010507	0.28137	-1.87854	151	0.010507	4.47511	3.178	151	0.010507	5.50285	-2.36092
152	-1.24027	0.324543	-0.945871	152	0.031521	0	0	152	0.031521	0.280021	-1.79114	152	0.031521	4.47351	3.22785	152	0.031521	5.50133	-2.31563
153	-1.22768	0.336427	-0.94171	153	0.052535	0	0	153	0.052535	0.277325	-1.70335	153	0.052535	4.47031	3.27742	153	0.052535	5.49828	-2.27003
154	-1.21508	0.348257	-0.937399	154	0.073549	0	0	154	0.073549	0.273281	-1.61519	154	0.073549	4.46552	3.32668	154	0.073549	5.49372	-2.22414
155	-1.20249	0.360033	-0.93294	155	0.094563	0	0	155	0.094563	0.267892	-1.52671	155	0.094563	4.45914	3.37562	155	0.094563	5.48763	-2.17797
156	-1.1899	0.371751	-0.928332	156	0.115577	0	0	156	0.115577	0.261161	-1.43795	156	0.115577	4.45117	3.42421	156	0.115577	5.48003	-2.13154
157	-1.17731	0.38341	-0.923578	157	0.136591	0	0	157	0.136591	0.25309	-1.34894	157	0.136591	4.44161	3.47243	157	0.136591	5.47092	-2.08489
158	-1.16472	0.395009	-0.918677	158	0.157605	0	0	158	0.157605	0.243682	-1.25972	158	0.157605	4.43046	3.52025	158	0.157605	5.4603	-2.03801
159	-1.15213	0.406545	-0.913631	159	0.178619	0	0	159	0.178619	0.232943	-1.17034	159	0.178619	4.41774	3.56767	159	0.178619	5.44818	-1.99095
160	-1.13954	0.418016	-0.908439	160	0.199633	0	0	160	0.199633	0.220876	-1.08083	160	0.199633	4.40345	3.61465	160	0.199633	5.43456	-1.94371
161	-1.12694	0.429422	-0.903104	161	0.220647	0	0	161	0.220647	0.207488	-0.991231	161	0.220647	4.38759	3.66118	161	0.220647	5.41944	-1.89633
162	-1.11435	0.440759	-0.897626	162	0.241661	0	0	162	0.241661	0.192783	-0.901586	162	0.241661	4.37017	3.70723	162	0.241661	5.40284	-1.84881
163	-1.10176	0.452026	-0.892005	163	0.262675	0	0	163	0.262675	0.176769	-0.811933	163	0.262675	4.35121	3.75279	163	0.262675	5.38477	-1.80118
164	-1.08917	0.463222	-0.886242	164	0.283689	0	0	164	0.283689	0.159452	-0.722311	164	0.283689	4.33069	3.79783	164	0.283689	5.36522	-1.75347
165	-1.07658	0.474344	-0.88034	165	0.304703	0	0	165	0.304703	0.140841	-0.63276	165	0.304703	4.30865	3.84234	165	0.304703	5.34421	-1.70569
166	-1.06399	0.485391	-0.874297	166	0.325717	0	0	166	0.325717	0.120943	-0.543319	166	0.325717	4.28508	3.8863	166	0.325717	5.32175	-1.65786
167	-1.05139	0.496361	-0.868116	167	0.346731	0	0	167	0.346731	0.0997671	-0.454028	167	0.346731	4.26	3.92968	167	0.346731	5.29784	-1.61001
168	-1.0388	0.507252	-0.861798	168	0.367745	0	0	168	0.367745	0.0773228	-0.364926	168	0.367745	4.23341	3.97247	168	0.367745	5.2725	-1.56216
169	-1.02621	0.518063	-0.855343	169	0.388759	0	0	169	0.388759	0.0536199	-0.276053	169	0.388759	4.20534	4.01464	169	0.388759	5.24575	-1.51432
170	-1.01362	0.528792	-0.848752	170	0.409773	0	0	170	0.409773	0.0286689	-0.187448	170	0.409773	4.17578	4.05619	170	0.409773	5.21758	-1.46652
171	-1.00103	0.539437	-0.842026	171	0.430787	0	0	171	0.430787	0.00248079	-0.09915	171	0.430787	4.14476	4.09709	171	0.430787	5.18802	-1.41878
172	-0.988437	0.549996	-0.835167	172	0.451801	0	0	172	0.451801	-0.0249328	-0.0111978	172	0.451801	4.11229	4.13732	172	0.451801	5.15707	-1.37112
173	-0.975845	0.560468	-0.828176	173	0.472815	0	0	173	0.472815	-0.0535598	0.0763695	173	0.472815	4.07838	4.17686	173	0.472815	5.12475	-1.32357
174	-0.963254	0.570851	-0.821053	174	0.493829	0	0	174	0.493829	-0.0833876	0.163513	174	0.493829	4.04305	4.21571	174	0.493829	5.09108	-1.27613
175	-0.950662	0.581144	-0.813801	175	0.514843	0	0	175	0.514843	-0.114403	0.250195	175	0.514843	4.00631	4.25383	175	0.514843	5.05607	-1.22884
176	-0.938071	0.591345	-0.806419	176	0.535857	0	0	176	0.535857	-0.146592	0.336377	176	0.535857	3.96819	4.29122	176	0.535857	5.01973	-1.18172
177	-0.925479	0.601452	-0.798909	177	0.556871	0	0	177	0.556871	-0.179941	0.42202	177	0.556871	3.92868	4.32785	177	0.556871	4.98208	-1.13478
178	-0.912888	0.611463	-0.791273	178	0.577885	0	0	178	0.577885	-0.214435	0.507087	178	0.577885	3.88783	4.36372	178	0.577885	4.94314	-1.08805
179	-0.900296	0.621378	-0.783511	179	0.598899	0	0	179	0.598899	-0.250059	0.591541	179	0.598899	3.84563	4.3988	179	0.598899	4.90293	-1.04154
180	-0.887705	0.631194	-0.775625	180	0.619913	0	0	180	0.619913	-0.286796	0.675343	180	0.619913	3.80211	4.43308	180	0.619913	4.86146	-0.995281
181	-0.875113	0.64091	-0.767616	181	0.640927	0	0	181	0.640927	-0.324632	0.758458	181	0.640927	3.7573	4.46655	181	0.640927	4.81874	-0.949289
182	-0.862521	0.650525	-0.759485	182	0.661941	0	0	182	0.661941	-0.363548	0.840847	182	0.661941	3.7112	4.49919	182	0.661941	4.77481	-0.903586
183	-0.84993	0.660036	-0.751234	183	0.682955	0	0	183	0.682955	-0.403528	0.922476	183	0.682955	3.66385	4.53098	183	0.682955	4.72968	-0.858192
184	-0.837338	0.669442	-0.742864	184	0.703969	0	0	184	0.703969	-0.444555	1.00331	184	0.703969	3.61525	4.56191	184	0.703969	4.68336	-0.813126
185	-0.824747	0.678743	-0.734376	185	0.724983	0	0	185	0.724983	-0.48661	1.08331	185	0.724983	3.56544	4.59197	185	0.724983	4.63589	-0.768408
186	-0.812155	0.687936	-0.725772	186	0.745997	0	0	186	0.745997	-0.529674	1.16244	186	0.745997	3.51443	4.62115	186	0.745997	4.58728	-0.724058
187	-0.799564	0.69702	-0.717052	187	0.767011	0	0	187	0.767011	-0.573729	1.24066	187	0.767011	3.46224	4.64943	187	0.767011	4.53754	-0.680095
188	-0.786972	0.705993	-0.708219	188	0.788025	0	0	188	0.788025	-0.618755	1.31795	188	0.788025	3.40891	4.67679	188	0.788025	4.48671	-0.63654
189	-0.774381	0.714854	-0.699273	189	0.809039	0	0	189	0.809039	-0.664732	1.39427	189	0.809039	3.35445	4.70324	189	0.809039	4.43481	-0.593411
190	-0.761789	0.723602	-0.690217	190	0.830053	0	0	190	0.830053	-0.71164	1.46959	190	0.830053	3.29889	4.72875	190	0.830053	4.38186	-0.550727
191	-0.749197	0.732236	-0.681051	191	0.851067	0	0	191	0.851067	-0.759458	1.54386	191	0.851067	3.24225	4.75331	191	0.851067	4.32788	-0.508507
192	-0.736606	0.740753	-0.671778	192	0.872081	0	0	192	0.872081	-0.808165	1.61706	192	0.872081	3.18456	4.77692	192	0.872081	4.27289	-0.46677
193	-0.724014	0.749153	-0.662397	193	0.893095	0	0	193	0.893095	-0.85774	1.68916	193	0.893095	3.12584	4.79956	193	0.893095	4.21693	-0.425535
194	-0.711423	0.757434	-0.652912	194	0.914109	0	0	194	0.914109	-0.90816	1.76012	194	0.914109	3.06611	4.82122	194	0.914109	4.16001	-0.384819
195	-0.698831	0.765595	-0.643323	195	0.935123	0	0	195	0.935123	-0.959404	1.82992	195	0.935123	3.00541	4.8419	195	0.935123	4.10216	-0.34464
196	-0.68624	0.773634	-0.633633	196	0.956137	0	0	196	0.956137	-1.01145	1.89852	196	0.956137	2.94377	4.86158	196	0.956137	4.04341	-0.305016
197	-0.673648	0.781551	-0.623841	197	0.977151	0	0	197	0.977151	-1.06427	1.96589	197	0.977151	2.8812	4.88025	197	0.977151	3.98378	-0.265965
198	-0.661057	0.789344	-0.613951	198	0.998165	0	0	198	0.998165	-1.11785	2.032	198	0.998165	2.81774	4.89792	198	0.998165	3.9233	-0.227504
199	-0.648465	0.797012	-0.603964	199	1.01918	0	0	199	1.01918	-1.17216	2.09683	199	1.01918	2.75341	4.91456	199	1.01918	3.86199	-0.189649
200	-0.635873	0.804553	-0.59388	200	1.04019	0	0	200	1.04019	-1.22717	2.16034	200	1.04019	2.68825	4.93017	200	1.04019	3.79989	-0.152419
201	-0.623282	0.811967	-0.583703	201	1.06121	0	0	201	1.06121	-1.28287	2.2225	201	1.06121	2.62227	4.94475	201	1.06121	3.73701	-0.115828
202	-0.61069	0.819252	-0.573433	202	1.08222	0	0	202	1.08222	-1.33922	2.2833	202	1.08222	2.55552	4.95829	202	1.08222	3.67339	-0.0798935
203	-0.598099	0.826408	-0.563072	203	1.10323	0	0	203	1.10323	-1.39621	2.34269	203	1.10323	2.48802	4.97079	203	1.10323	3.60906	-0.044631
204	-0.585507	0.833432	-0.552622	204	1.12425	0	0	204	1.12425	-1.45381	2.40066	204	1.12425	2.4198	4.98222	204	1.12425	3.54404	-0.0100562
205	-0.572916	0.840324	-0.542084	205	1.14526	0	0	205	1.14526	-1.51198	2.45719	205	1.14526	2.35089	4.99261	205	1.14526	3.47836	0.0238158
206	-0.560324	0.847083	-0.531461	206	1.16628	0	0	206	1.16628	-1.57072	2.51223	206	1.16628	2.28131	5.00193	206	1.16628	3.41206	0.0569699
207	-0.547733	0.853707	-0.520753	207	1.18729	0	0	207	1.18729	-1.62998	2.56578	207	1.18729	2.21111	5.01018	207	1.18729	3.34515	0.0893915
208	-0.535141	0.860197	-0.509962	208	1.2083	0	0	208	1.2083	-1.68976	2.61781	208	1.2083	2.14032	5.01736	208	1.2083	3.27768	0.121066
209	-0.522549	0.86655	-0.499091	209	1.22932	0	0	209	1.22932	-1.75	2.66829	209	1.22932	2.06895	5.02347	209	1.22932	3.20967	0.15198
210	-0.509958	0.872765	-0.488141	210	1.25033	0	0	210	1.25033	-1.8107	2.7172	210	1.25033	1.99705	5.0285	210	1.25033	3.14114	0.18212
211	-0.497366	0.878842	-0.477113	211	1.27135	0	0	211	1.27135	-1.87183	2.76452	211	1.27135	1.92465	5.03246	211	1.27135	3.07214	0.211472
212	-0.484775	0.88478	-0.466009	212	1.29236	0	0	212	1.29236	-1.93335	2.81024	212	1.29236	1.85178	5.03533	212	1.29236	3.00269	0.240023
213	-0.472183	0.890577	-0.454832	213	1.31337	0	0	213	1.31337	-1.99525	2.85432	213	1.31337	1.77846	5.03713	213	1.31337	2.93282	0.267761
214	-0.459592	0.896234	-0.443582	214	1.33439	0	0	214	1.33439	-2.05748	2.89675	214	1.33439	1.70474	5.03784	214	1.33439	2.86256	0.294673
215	-0.447	0.901748	-0.432262	215	1.3554	0	0	215	1.3554	-2.12004	2.93751	215	1.3554	1.63065	5.03747	215	1.3554	2.79194	0.320748
216	-0.434409	0.907119	-0.420874	216	1.37642	0	0	216	1.37642	-2.18288	2.97659	216	1.37642	1.55621	5.03602	216	1.37642	2.721	0.345974
217	-0.421817	0.912347	-0.409419	217	1.39743	0	0	217	1.39743	-2.24598	3.01396	217	1.39743	1.48147	5.03348	217	1.39743	2.64977	0.37034
218	-0.409226	0.917429	-0.397899	218	1.41844	0	0	218	1.41844	-2.30932	3.04961	218	1.41844	1.40645	5.02987	218	1.41844	2.57827	0.393835
219	-0.396634	0.922367	-0.386316	219	1.43946	0	0	219	1.43946	-2.37285	3.08352	219	1.43946	1.33119	5.02518	219	1.43946	2.50654	0.416448
220	-0.384042	0.927158	-0.374671	220	1.46047	0	0	220	1.46047	-2.43657	3.11568	220	1.46047	1.25572	5.01941	220	1.46047	2.43461	0.438171
221	-0.371451	0.931802	-0.362968	221	1.48149	0	0	221	1.48149	-2.50044	3.14608	221	1.48149	1.18007	5.01256	221	1.48149	2.36252	0.458992
222	-0.358859	0.936298	-0.351206	222	1.5025	0	0	222	1.5025	-2.56442	3.1747	222	1.5025	1.10428	5.00465	222	1.5025	2.29029	0.478904
223	-0.346268	0.940646	-0.339389	223	1.52351	0	0	223	1.52351	-2.6285	3.20153	223	1.52351	1.02838	4.99566	223	1.52351	2.21795	0.497897
224	-0.333676	0.944845	-0.327519	224	1.54453	0	0	224	1.54453	-2.69264	3.22655	224	1.54453	0.952407	4.98562	224	1.54453	2.14554	0.515963
225	-0.321085	0.948894	-0.315596	225	1.56554	0	0	225	1.56554	-2.75681	3.24976	225	1.56554	0.876391	4.97451	225	1.56554	2.0731	0.533093
226	-0.308493	0.952792	-0.303623	226	1.58656	0	0	226	1.58656	-2.821	3.27114	226	1.58656	0.800366	4.96235	226	1.58656	2.00064	0.549281
227	-0.295902	0.95654	-0.291602	227	1.60757	0	0	227	1.60757	-2.88516	3.29069	227	1.60757	0.724367	4.94914	227	1.60757	1.92821	0.564519
228	-0.28331	0.960135	-0.279535	228	1.62858	0	0	228	1.62858	-2.94927	3.3084	228	1.62858	0.648426	4.93489	228	1.62858	1.85584	0.5788
229	-0.270718	0.963579	-0.267424	229	1.6496	0	0	229	1.6496	-3.0133	3.32425	229	1.6496	0.572578	4.9196	229	1.6496	1.78355	0.592119
230	-0.258127	0.96687	-0.25527	230	1.67061	0	0	230	1.67061	-3.07723	3.33825	230	1.67061	0.496855	4.90328	230	1.67061	1.71138	0.604468
231	-0.245535	0.970007	-0.243076	231	1.69163	0	0	231	1.69163	-3.14103	3.35039	231	1.69163	0.421292	4.88594	231	1.69163	1.63937	0.615844
232	-0.232944	0.972991	-0.230843	232	1.71264	0	0	232	1.71264	-3.20466	3.36065	232	1.71264	0.345921	4.86759	232	1.71264	1.56753	0.62624
233	-0.220352	0.975821	-0.218573	233	1.73365	0	0	233	1.73365	-3.2681	3.36904	233	1.73365	0.270776	4.84822	233	1.73365	1.49592	0.635652
234	-0.207761	0.978495	-0.206269	234	1.75467	0	0	234	1.75467	-3.33132	3.37556	234	1.75467	0.19589	4.82786	234	1.75467	1.42455	0.644076
235	-0.195169	0.981015	-0.193932	235	1.77568	0	0	235	1.77568	-3.3943	3.38019	235	1.77568	0.121296	4.80651	235	1.77568	1.35346	0.651509
236	-0.182578	0.983379	-0.181565	236	1.7967	0	0	236	1.7967	-3.457	3.38294	236	1.7967	0.0470277	4.78417	236	1.7967	1.28267	0.657946
237	-0.169986	0.985587	-0.169169	237	1.81771	0	0	237	1.81771	-3.51939	3.38381	237	1.81771	-0.0268833	4.76087	237	1.81771	1.21223	0.663386
238	-0.157394	0.987639	-0.156745	238	1.83872	0	0	238	1.83872	-3.58146	3.38279	238	1.83872	-0.100404	4.73661	238	1.83872	1.14216	0.667825
239	-0.144803	0.989534	-0.144297	239	1.85974	0	0	239	1.85974	-3.64318	3.37989	239	1.85974	-0.173501	4.7114	239	1.85974	1.0725	0.671262
240	-0.132211	0.991273	-0.131826	240	1.88075	0	0	240	1.88075	-3.7045	3.37511	240	1.88075	-0.246144	4.68525	240	1.88075	1.00327	0.673696
241	-0.11962	0.992854	-0.119335	241	1.90177	0	0	241	1.90177	-3.76542	3.36845	241	1.90177	-0.318299	4.65817	241	1.90177	0.9345	0.675124
242	-0.107028	0.994278	-0.106824	242	1.92278	0	0	242	1.92278	-3.8259	3.35991	242	1.92278	-0.389935	4.63018	242	1.92278	0.866228	0.675547
243	-0.0944367	0.995544	-0.0942964	243	1.94379	0	0	243	1.94379	-3.88591	3.3495	243	1.94379	-0.46102	4.60129	243	1.94379	0.79848	0.674965
244	-0.0818451	0.996653	-0.0817538	244	1.96481	0	0	244	1.96481	-3.94543	3.33721	244	1.96481	-0.531523	4.5715	244	1.96481	0.731287	0.673377
245	-0.0692536	0.997603	-0.0691982	245	1.98582	0	0	245	1.98582	-4.00444	3.32307	245	1.98582	-0.601413	4.54084	245	1.98582	0.664679	0.670785
246	-0.056662	0.998395	-0.0566317	246	2.00684	0	0	246	2.00684	-4.0629	3.30707	246	2.00684	-0.670658	4.50932	246	2.00684	0.598685	0.667189
247	-0.0440704	0.999029	-0.0440562	247	2.02785	0	0	247	2.02785	-4.12079	3.28921	247	2.02785	-0.739229	4.47695	247	2.02785	0.533333	0.662591
248	-0.0314789	0.999505	-0.0314737	248	2.04886	0	0	248	2.04886	-4.17808	3.26952	248	2.04886	-0.807095	4.44374	248	2.04886	0.468654	0.656993
249	-0.0188873	0.999822	-0.0188862	249	2.06988	0	0	249	2.06988	-4.23476	3.24799	249	2.06988	-0.874225	4.40972	249	2.06988	0.404675	0.650397
250	-0.00629578	0.99998	-0.00629574	250	2.09089	0	0	250	2.09089	-4.29078	3.22464	250	2.09089	-0.940592	4.37489	250	2.09089	0.341425	0.642807
251	0.00629577	0.99998	0.00629573	251	2.11191	0	0	251	2.11191	-4.34614	3.19947	251	2.11191	-1.00616	4.33927	251	2.11191	0.278931	0.634226
252	0.0188873	0.999822	0.0188862	252	2.13292	0	0	252	2.13292	-4.40081	3.17251	252	2.13292	-1.07091	4.30287	252	2.13292	0.217222	0.624658
253	0.0314789	0.999505	0.0314737	253	2.15393	0	0	253	2.15393	-4.45475	3.14375	253	2.15393	-1.13481	4.26572	253	2.15393	0.156324	0.614106
254	0.0440704	0.999029	0.0440562	254	2.17495	0	0	254	2.17495	-4.50796	3.11321	254	2.17495	-1.19783	4.22783	254	2.17495	0.0962649	0.602576
255	0.056662	0.998395	0.0566317	255	2.19596	0	0	255	2.19596	-4.56039	3.08091	255	2.19596	-1.25994	4.18921	255	2.19596	0.0370705	0.590073
256	0.0692535	0.997603	0.0691982	256	2.21698	0	0	256	2.21698	-4.61204	3.04686	256	2.21698	-1.32112	4.14988	256	2.21698	-0.0212329	0.576602
257	0.0818451	0.996653	0.0817537	257	2.23799	0	0	257	2.23799	-4.66287	3.01107	257	2.23799	-1.38133	4.10987	257	2.23799	-0.0786195	0.562168
258	0.0944366	0.995544	0.0942963	258	2.259	0	0	258	2.259	-4.71287	2.97356	258	2.259	-1.44055	4.06918	258	2.259	-0.135064	0.546779
259	0.107028	0.994278	0.106824	259	2.28002	0	0	259	2.28002	-4.76202	2.93436	259	2.28002	-1.49876	4.02784	259	2.28002	-0.190541	0.530442
260	0.11962	0.992854	0.119335	260	2.30103	0	0	260	2.30103	-4.81028	2.89346	260	2.30103	-1.55593	3.98586	260	2.30103	-0.245027	0.513163
261	0.132211	0.991273	0.131826	261	2.32205	0	0	261	2.32205	-4.85765	2.8509	261	2.32205	-1.61204	3.94326	261	2.32205	-0.298497	0.494949
262	0.144803	0.989534	0.144297	262	2.34306	0	0	262	2.34306	-4.90409	2.80669	262	2.34306	-1.66705	3.90007	262	2.34306	-0.350928	0.47581
263	0.157394	0.987639	0.156745	263	2.36407	0	0	263	2.36407	-4.9496	2.76085	263	2.36407	-1.72095	3.85629	263	2.36407	-0.402297	0.455754
264	0.169986	0.985587	0.169169	264	2.38509	0	0	264	2.38509	-4.99414	2.7134	264	2.38509	-1.77371	3.81195	264	2.38509	-0.45258	0.434789
265	0.182578	0.983379	0.181565	265	2.4061	0	0	265	2.4061	-5.0377	2.66436	265	2.4061	-1.82531	3.76708	265	2.4061	-0.501757	0.412925
266	0.195169	0.981015	0.193932	266	2.42712	0	0	266	2.42712	-5.08026	2.61376	266	2.42712	-1.87573	3.72168	266	2.42712	-0.549804	0.390171
267	0.207761	0.978495	0.206269	267	2.44813	0	0	267	2.44813	-5.12181	2.56161	267	2.44813	-1.92493	3.67578	267	2.44813	-0.596701	0.366537
268	0.220352	0.975821	0.218573	268	2.46914	0	0	268	2.46914	-5.16231	2.50795	268	2.46914	-1.97291	3.6294	268	2.46914	-0.642427	0.342034
269	0.232944	0.972991	0.230843	269	2.49016	0	0	269	2.49016	-5.20176	2.45278	269	2.49016	-2.01964	3.58256	269	2.49016	-0.686962	0.316673
270	0.245535	0.970007	0.243076	270	2.51117	0	0	270	2.51117	-5.24014	2.39614	270	2.51117	-2.0651	3.53528	270	2.51117	-0.730287	0.290465
271	0.258127	0.96687	0.25527	271	2.53219	0	0	271	2.53219	-5.27743	2.33806	271	2.53219	-2.10927	3.48758	271	2.53219	-0.772381	0.263421
272	0.270718	0.963579	0.267424	272	2.5532	0	0	272	2.5532	-5.31361	2.27855	272	2.5532	-2.15213	3.43948	272	2.5532	-0.813227	0.235554
273	0.28331	0.960135	0.279535	273	2.57421	0	0	273	2.57421	-5.34867	2.21765	273	2.57421	-2.19366	3.39101	273	2.57421	-0.852806	0.206875
274	0.295902	0.95654	0.291602	274	2.59523	0	0	274	2.59523	-5.3826	2.15537	274	2.59523	-2.23384	3.34218	274	2.59523	-0.891102	0.177397
275	0.308493	0.952792	0.303623	275	2.61624	0	0	275	2.61624	-5.41537	2.09176	275	2.61624	-2.27265	3.29302	275	2.61624	-0.928096	0.147134
276	0.321085	0.948894	0.315596	276	2.63726	0	0	276	2.63726	-5.44697	2.02683	276	2.63726	-2.31009	3.24354	276	2.63726	-0.963773	0.116098
277	0.333676	0.944845	0.327519	277	2.65827	0	0	277	2.65827	-5.47739	1.96062	277	2.65827	-2.34613	3.19378	277	2.65827	-0.998118	0.0843043
278	0.346268	0.940646	0.339389	278	2.67928	0	0	278	2.67928	-5.50662	1.89315	278	2.67928	-2.38075	3.14375	278	2.67928	-1.03111	0.0517657
279	0.358859	0.936298	0.351206	279	2.7003	0	0	279	2.7003	-5.53465	1.82446	279	2.7003	-2.41394	3.09347	279	2.7003	-1.06275	0.0184969
280	0.371451	0.931802	0.362968	280	2.72131	0	0	280	2.72131	-5.56145	1.75457	280	2.72131	-2.44569	3.04297	280	2.72131	-1.093	-0.0154875
281	0.384042	0.927158	0.374671	281	2.74233	0	0	281	2.74233	-5.58702	1.68351	281	2.74233	-2.47597	2.99227	281	2.74233	-1.12187	-0.0501723
282	0.396634	0.922367	0.386316	282	2.76334	0	0	282	2.76334	-5.61135	1.61133	282	2.76334	-2.50479	2.94138	282	2.76334	-1.14933	-0.0855423
283	0.409225	0.917429	0.397899	283	2.78435	0	0	283	2.78435	-5.63442	1.53804	283	2.78435	-2.53212	2.89035	283	2.78435	-1.17538	-0.121582
284	0.421817	0.912347	0.409419	284	2.80537	0	0	284	2.80537	-5.65623	1.46368	284	2.80537	-2.55796	2.83917	284	2.80537	-1.20001	-0.158275
285	0.434409	0.907119	0.420874	285	2.82638	0	0	285	2.82638	-5.67677	1.38829	285	2.82638	-2.58229	2.78789	285	2.82638	-1.22319	-0.195606
286	0.447	0.901748	0.432262	286	2.8474	0	0	286	2.8474	-5.69603	1.31189	286	2.8474	-2.60509	2.73652	286	2.8474	-1.24493	-0.233557
287	0.459592	0.896234	0.443582	287	2.86841	0	0	287	2.86841	-5.71399	1.23453	287	2.86841	-2.62637	2.68508	287	2.86841	-1.26521	-0.272113
288	0.472183	0.890577	0.454832	288	2.88942	0	0	288	2.88942	-5.73066	1.15623	288	2.88942	-2.64612	2.63359	288	2.88942	-1.28402	-0.311256
289	0.484775	0.88478	0.466009	289	2.91044	0	0	289	2.91044	-5.74602	1.07703	289	2.91044	-2.66431	2.58209	289	2.91044	-1.30136	-0.350969
290	0.497366	0.878842	0.477113	290	2.93145	0	0	290	2.93145	-5.76007	0.996962	290	2.93145	-2.68095	2.53059	290	2.93145	-1.31722	-0.391234
291	0.509958	0.872765	0.488141	291	2.95247	0	0	291	2.95247	-5.77279	0.916066	291	2.95247	-2.69603	2.47912	291	2.95247	-1.33159	-0.432034
292	0.522549	0.86655	0.499091	292	2.97348	0	0	292	2.97348	-5.7842	0.834376	292	2.97348	-2.70953	2.42769	292	2.97348	-1.34446	-0.47335
293	0.535141	0.860197	0.509962	293	2.99449	0	0	293	2.99449	-5.79427	0.751927	293	2.99449	-2.72146	2.37633	293	2.99449	-1.35583	-0.515165
294	0.547733	0.853707	0.520753	294	3.01551	0	0	294	3.01551	-5.80301	0.668757	294	3.01551	-2.73182	2.32506	294	3.01551	-1.3657	-0.557459
295	0.560324	0.847083	0.531461	295	3.03652	0	0	295	3.03652	-5.81041	0.584902	295	3.03652	-2.74058	2.27391	295	3.03652	-1.37406	-0.600215
296	0.572916	0.840324	0.542084	296	3.05754	0	0	296	3.05754	-5.81647	0.500399	296	3.05754	-2.74776	2.2229	296	3.05754	-1.3809	-0.643413
297	0.585507	0.833432	0.552622	297	3.07855	0	0	297	3.07855	-5.82119	0.415285	297	3.07855	-2.75335	2.17205	297	3.07855	-1.38622	-0.687034
298	0.598099	0.826408	0.563072	298	3.09956	0	0	298	3.09956	-5.82456	0.329598	298	3.09956	-2.75734	2.12138	298	3.09956	-1.39003	-0.731059
299	0.61069	0.819252	0.573433	299	3.12058	0	0	299	3.12058	-5.82658	0.243375	299	3.12058	-2.75974	2.07092	299	3.12058	-1.39231	-0.775468
300	0.623282	0.811967	0.583703	300	3.14159	0	0	300	3.14159	-5.82726	0.156656	300	3.14159	-2.76054	2.02069	300	3.14159	-1.39307	-0.820243
301	0.635873	0.804553	0.59388
302	0.648465	0.797012	0.603964
303	0.661057	0.789344	0.613951
304	0.673648	0.781551	0.623841
305	0.68624	0.773634	0.633633
306	0.698831	0.765595	0.643323
307	0.711423	0.757434	0.652912
308	0.724014	0.749153	0.662397
309	0.736606	0.740753	0.671778
310	0.749197	0.732236	0.681051
311	0.761789	0.723602	0.690217
312	0.774381	0.714854	0.699273
313	0.786972	0.705993	0.708219
314	0.799564	0.69702	0.717052
315	0.812155	0.687936	0.725772
316	0.824747	0.678743	0.734376
317	0.837338	0.669442	0.742864
318	0.84993	0.660036	0.751234
319	0.862521	0.650525	0.759485
320	0.875113	0.64091	0.767616
321	0.887705	0.631194	0.775625
322	0.900296	0.621378	0.783511
323	0.912888	0.611463	0.791273
324	0.925479	0.601452	0.798909
325	0.938071	0.591345	0.806419
326	0.950662	0.581144	0.813801
327	0.963254	0.570851	0.821053
328	0.975845	0.560468	0.828176
329	0.988437	0.549996	0.835167
330	1.00103	0.539437	0.842026
331	1.01362	0.528792	0.848752
332	1.02621	0.518063	0.855343
333	1.0388	0.507252	0.861798
334	1.05139	0.496361	0.868116
335	1.06399	0.485391	0.874297
336	1.07658	0.474344	0.88034
337	1.08917	0.463222	0.886242
338	1.10176	0.452026	0.892005
339	1.11435	0.440759	0.897626
340	1.12694	0.429422	0.903104
341	1.13954	0.418016	0.908439
342	1.15213	0.406545	0.913631
343	1.16472	0.395009	0.918677
344	1.17731	0.38341	0.923578
345	1.1899	0.371751	0.928332
346	1.20249	0.360033	0.93294
347	1.21508	0.348257	0.937399
348	1.22768	0.336427	0.94171
349	1.24027	0.324543	0.945871
350	1.25286	0.312607	0.949882
351	1.26545	0.300622	0.953743
352	1.27804	0.28859	0.957453
353	1.29063	0.276511	0.961011
354	1.30323	0.264389	0.964416
355	1.31582	0.252225	0.967669
356	1.32841	0.240021	0.970768
357	1.341	0.227779	0.973713
358	1.35359	0.2155	0.976504
359	1.36618	0.203188	0.97914
360	1.37878	0.190843	0.981621
361	1.39137	0.178468	0.983946
362	1.40396	0.166065	0.986115
363	1.41655	0.153636	0.988128
364	1.42914	0.141182	0.989984
365	1.44173	0.128705	0.991683
366	1.45432	0.116209	0.993225
367	1.46692	0.103694	0.994609
368	1.47951	0.091162	0.995836
369	1.4921	0.078616	0.996905
370	1.50469	0.0660575	0.997816
371	1.51728	0.0534886	0.998568
372	1.52987	0.0409111	0.999163
373	1.54247	0.0283272	0.999599
374	1.55506	0.0157388	0.999876
375	1.56765	0.00314789	0.999995
376	1.58024	-0.00944352	0.999955
377	1.59283	-0.0220334	0.999757
378	1.60542	-0.0346198	0.999401
379	1.61801	-0.0472008	0.998885
380	1.63061	-0.0597742	0.998212
381	1.6432	-0.0723382	0.99738
382	1.65579	-0.0848907	0.99639
383	1.66838	-0.0974297	0.995242
384	1.68097	-0.109953	0.993937
385	1.69356	-0.122459	0.992474
386	1.70616	-0.134946	0.990853
387	1.71875	-0.147412	0.989075
388	1.73134	-0.159854	0.987141
389	1.74393	-0.17227	0.98505
390	1.75652	-0.18466	0.982803
391	1.76911	-0.19702	0.9804
392	1.7817	-0.209348	0.977841
393	1.7943	-0.221644	0.975128
394	1.80689	-0.233904	0.97226
395	1.81948	-0.246128	0.969237
396	1.83207	-0.258312	0.966061
397	1.84466	-0.270456	0.962732
398	1.85725	-0.282556	0.959251
399	1.86985	-0.294612	0.955617
400	1.88244	-0.306621	0.951832
401	1.89503	-0.318581	0.947896
402	1.90762	-0.330491	0.943809
403	1.92021	-0.342349	0.939573
404	1.9328	-0.354152	0.935188
405	1.9454	-0.365899	0.930655
406	1.95799	-0.377588	0.925974
407	1.97058	-0.389217	0.921146
408	1.98317	-0.400785	0.916172
409	1.99576	-0.412289	0.911053
410	2.00835	-0.423727	0.90579
411	2.02094	-0.435099	0.900383
412	2.03354	-0.446401	0.894833
413	2.04613	-0.457633	0.889141
414	2.05872	-0.468792	0.883309
415	2.07131	-0.479877	0.877336
416	2.0839	-0.490885	0.871224
417	2.09649	-0.501816	0.864974
418	2.10909	-0.512668	0.858587
419	2.12168	-0.523438	0.852064
420	2.13427	-0.534125	0.845406
421	2.14686	-0.544727	0.838613
422	2.15945	-0.555243	0.831688
423	2.17204	-0.565671	0.824631
424	2.18463	-0.576009	0.817443
425	2.19723	-0.586256	0.810126
426	2.20982	-0.59641	0.80268
427	2.22241	-0.60647	0.795107
428	2.235	-0.616433	0.787407
429	2.24759	-0.626298	0.779583
430	2.26018	-0.636065	0.771636
431	2.27278	-0.64573	0.763566
432	2.28537	-0.655293	0.755375
433	2.29796	-0.664752	0.747064
434	2.31055	-0.674106	0.738635
435	2.32314	-0.683353	0.730088
436	2.33573	-0.692491	0.721426
437	2.34832	-0.70152	0.71265
438	2.36092	-0.710438	0.70376
439	2.37351	-0.719243	0.694759
440	2.3861	-0.727933	0.685648
441	2.39869	-0.736509	0.676428
442	2.41128	-0.744968	0.667101
443	2.42387	-0.753308	0.657668
444	2.43647	-0.761529	0.648131
445	2.44906	-0.76963	0.638491
446	2.46165	-0.777608	0.628749
447	2.47424	-0.785463	0.618909
448	2.48683	-0.793194	0.60897
449	2.49942	-0.800798	0.598934
450	2.51201	-0.808276	0.588803
451	2.52461	-0.815626	0.57858
452	2.5372	-0.822846	0.568264
453	2.54979	-0.829936	0.557858
454	2.56238	-0.836895	0.547364
455	2.57497	-0.84372	0.536783
456	2.58756	-0.850412	0.526117
457	2.60016	-0.856969	0.515368
458	2.61275	-0.86339	0.504537
459	2.62534	-0.869675	0.493626
460	2.63793	-0.875821	0.482636
461	2.65052	-0.881828	0.47157
462	2.66311	-0.887696	0.46043
463	2.67571	-0.893423	0.449216
464	2.6883	-0.899009	0.437931
465	2.70089	-0.904451	0.426577
466	2.71348	-0.909751	0.415155
467	2.72607	-0.914906	0.403667
468	2.73866	-0.919916	0.392115
469	2.75125	-0.92478	0.380501
470	2.76385	-0.929498	0.368827
471	2.77644	-0.934068	0.357094
472	2.78903	-0.938491	0.345305
473	2.80162	-0.942764	0.333461
474	2.81421	-0.946888	0.321564
475	2.8268	-0.950862	0.309616
476	2.8394	-0.954685	0.297619
477	2.85199	-0.958357	0.285574
478	2.86458	-0.961876	0.273485
479	2.87717	-0.965244	0.261352
480	2.88976	-0.968458	0.249178
481	2.90235	-0.971518	0.236964
482	2.91494	-0.974425	0.224712
483	2.92754	-0.977177	0.212425
484	2.94013	-0.979775	0.200105
485	2.95272	-0.982216	0.187752
486	2.96531	-0.984503	0.17537
487	2.9779	-0.986633	0.16296
488	2.99049	-0.988606	0.150524
489	3.00309	-0.990423	0.138065
490	3.01568	-0.992083	0.125583
491	3.02827	-0.993586	0.113082
492	3.04086	-0.994931	0.100562
493	3.05345	-0.996118	0.0880268
494	3.06604	-0.997148	0.0754775
495	3.07863	-0.998019	0.0629162
496	3.09123	-0.998732	0.0503449
497	3.10382	-0.999287	0.0377657
498	3.11641	-0.999683	0.0251805
499	3.129	-0.999921	0.0125912
500	3.14159	-1	1.08898e-08

## Sheet: XLSTAT_20230721_153520_1_HID1_2
0.082354	1.41393	-0.713598	1.22097	-0.700595	-1.22848	1.41419	0.00750741
-0.125045	1.409
-0.082354	-1.41393
0.125045	-1.409
-1.12124	-0.189196
-1.03625	0.568962
-0.922427	0.820847
1.12516	0.148268
1.13135	-0.00501254
1.12733	-0.119555
1.129	0.0914657

## Sheet: XLSTAT_20230721_153520_1_HID1_1
0.648831	-3.42333	2.71754	-1.96378	0.772321	2.86002	-3.48986	-0.896247
1.13672	-3.21735
-0.648831	3.42333
-1.13672	3.21735
2.54061	1.49834
2.79189	-0.375537
2.67282	-1.0783
-2.5743	-1.40515
-2.68043	-1.0482
-2.73926	-0.773359
-2.6173	-1.27432

## Sheet: XLSTAT_20230721_153520_1_HID1_H
-3.48986	-0.896247
0.772321	2.86002
2.71754	-1.96378

[truncated: 53 more sheets: XLSTAT_20230721_153520_1_HID, Sheet5_HID7, Sheet5_HID6, Sheet5_HID5, Sheet5_HID4, Sheet5_HID3, Sheet5_HID2, Sheet5_HID1, Sheet5_HID1_HID, Sheet5_HID, PCA 2, XLSTAT_20230721_160555_1_HID, Sheet6_HID4, Sheet6_HID3, Sheet6_HID2, Sheet6_HID1, Sheet6_HID1_HID, Sheet6_HID, PCA 3, XLSTAT_20230721_164452_1_HID …]
